# Supplementary material for: Phytochemical Characterization of Olea europaea L. Cultivars of Cilento National Park (South Italy) through NMR-Based Metabolomics
Source: Molecules. 2021 Jun 24;26(13):3845. doi: 10.3390/molecules26133845 (PMC8270249; doi:10.3390/molecules26133845)
Supplement: Supplementary file 1 [file molecules-26-03845-s001.zip]

Archive with 1 entries (1 files):
- molecules-1265001-supplementary.pdf
